# Supplementary material for: Pre-Exercise Carbohydrate or Protein Ingestion Influences Substrate Oxidation but Not Performance or Hunger Compared with Cycling in the Fasted State
Source: Nutrients. 2021 Apr 14;13(4):1291. doi: 10.3390/nu13041291 (PMC8070691; doi:10.3390/nu13041291)
Supplement: Supplementary file 1 [file nutrients-13-01291-s001.zip]

Archive with 1 entries (1 files):
- nutrients-1166724-supplementary.xlsx
