# Supplementary material for: Pre-Exercise Carbohydrate or Protein Ingestion Influences Substrate Oxidation but Not Performance or Hunger Compared with Cycling in the Fasted State
Source: Nutrients. 2021 Apr 14;13(4):1291. doi: 10.3390/nu13041291 (PMC8070691; doi:10.3390/nu13041291)
Supplement: Supplementary file 1 [file nutrients-13-01291-s001.zip › nutrients-1166724-supplementary.xlsx]

## Sheet: S1 HR
	Treatment	Intensity	emmean	SE	df	lower.CL	upper.CL
	Carbohydrate	VT60	58.5819	1.36899	10.2615	55.5421	61.6217
	Fasted	VT60	56.7575	1.23716	10.5409	54.02	59.495
	Protein	VT60	58.8985	1.41268	10.4111	55.7677	62.0294
	Carbohydrate	VT80	66.2283	1.36899	10.2615	63.1885	69.2681
	Fasted	VT80	64.4039	1.23716	10.5409	61.6664	67.1414
	Protein	VT80	66.5449	1.41268	10.4111	63.414	69.6758
	Carbohydrate	VT100	73.6447	1.36899	10.2615	70.605	76.6845
	Fasted	VT100	71.8204	1.23716	10.5409	69.0829	74.5579
	Protein	VT100	73.9614	1.41268	10.4111	70.8305	77.0923
	Carbohydrate	VTΔ20	80.9836	1.36899	10.2615	77.9438	84.0234
	Fasted	VTΔ20	79.1592	1.23716	10.5409	76.4217	81.8967
	Protein	VTΔ20	81.3002	1.41268	10.4111	78.1693	84.4311
Supplemental table 1. Estimated means and confidence intervals for heart rate during submaximal exercise, which included 4 x 5-min stages at a power equivalent to 60%, 80%, and 100% of the first ventilatory threshold (VT) (VT60, VT80, VT100, respectively), and 20% of the difference between VT and Wmax (VTΔ20).

## Sheet: S2 GE
	Treatment	Intensity	emmean	SE	df	lower.CL	upper.CL
	Carbohydrate	VT60	18.9732	0.313897	11.9922	18.2892	19.6572
	Fasted	VT60	19.1628	0.313074	11.8695	18.4798	19.8458
	Protein	VT60	18.8342	0.313074	11.8695	18.1513	19.5172
	Carbohydrate	VT80	20.3361	0.313897	11.9922	19.6522	21.0201
	Fasted	VT80	20.5257	0.313074	11.8695	19.8428	21.2087
	Protein	VT80	20.1971	0.313074	11.8695	19.5142	20.8801
	Carbohydrate	VT100	21.1406	0.313897	11.9922	20.4566	21.8246
	Fasted	VT100	21.3302	0.313074	11.8695	20.6472	22.0131
	Protein	VT100	21.0016	0.313074	11.8695	20.3186	21.6846
	Carbohydrate	VTΔ20	21.6234	0.313897	11.9922	20.9395	22.3074
	Fasted	VTΔ20	21.813	0.313074	11.8695	21.1301	22.496
	Protein	VTΔ20	21.4844	0.313074	11.8695	20.8015	22.1674
Supplemental table 2. Estimated means and confidence intervals for gross efficiency during submaximal exercise, which included 4 x 5-min stages at a power equivalent to 60%, 80%, and 100% of the first ventilatory threshold (VT) (VT60, VT80, VT100, respectively), and 20% of the difference between VT and Wmax (VTΔ20).

## Sheet: S3 RPE
	Treatment	Intensity	emmean	SE	df	lower.CL	upper.CL
	Carbohydrate	VT60	8.54936	0.233958	28.3459	8.07038	9.02834
	Fasted	VT60	8.46011	0.231053	27.2285	7.98621	8.934
	Protein	VT60	8.38719	0.231053	27.2285	7.91329	8.86109
	Carbohydrate	VT80	10.3047	0.233958	28.3459	9.8257	10.7837
	Fasted	VT80	10.2154	0.231053	27.2285	9.74153	10.6893
	Protein	VT80	10.1425	0.231053	27.2285	9.66861	10.6164
	Carbohydrate	VT100	12.0919	0.233958	28.3459	11.6129	12.5709
	Fasted	VT100	12.0027	0.231053	27.2285	11.5288	12.4766
	Protein	VT100	11.9297	0.231053	27.2285	11.4558	12.4036
	Carbohydrate	VTΔ20	13.9111	0.233958	28.3459	13.4321	14.39
	Fasted	VTΔ20	13.8218	0.231053	27.2285	13.3479	14.2957
	Protein	VTΔ20	13.7489	0.231053	27.2285	13.275	14.2228
Supplemental table 3. Estimated means and confidence intervals for rating of perceived exertion during submaximal exercise, which included 4 x 5-min stages at a power equivalent to 60%, 80%, and 100% of the first ventilatory threshold (VT) (VT60, VT80, VT100, respectively), and 20% of the difference between VT and Wmax (VTΔ20).

## Sheet: S4 RER
	Treatment	Intensity	emmean	SE	df	lower.CL	upper.CL
	Carbohydrate	VT60	0.879972	0.00814547	13.3936	0.862427	0.897517
	Fasted	VT60	0.84059	0.00860617	13.5032	0.822068	0.859113
	Protein	VT60	0.855464	0.00659899	14.8799	0.841389	0.86954
	Carbohydrate	VT80	0.9107	0.00814547	13.3936	0.893155	0.928245
	Fasted	VT80	0.881687	0.00860617	13.5032	0.863164	0.900209
	Protein	VT80	0.895424	0.00659899	14.8799	0.881348	0.909499
	Carbohydrate	VT100	0.923266	0.00814547	13.3936	0.905721	0.940811
	Fasted	VT100	0.901453	0.00860617	13.5032	0.88293	0.919975
	Protein	VT100	0.917592	0.00659899	14.8799	0.903516	0.931667
	Carbohydrate	VTΔ20	0.948993	0.00814547	13.3936	0.931448	0.966538
	Fasted	VTΔ20	0.93547	0.00860617	13.5032	0.916948	0.953992
	Protein	VTΔ20	0.944594	0.00659899	14.8799	0.930518	0.958669
Supplemental table 4. Estimated means and confidence intervals for respiratory exchange ratio during submaximal exercise, which included 4 x 5-min stages at a power equivalent to 60%, 80%, and 100% of the first ventilatory threshold (VT) (VT60, VT80, VT100, respectively), and 20% of the difference between VT and Wmax (VTΔ20).

## Sheet: S5 Fat ox
	Treatment	Intensity	emmean	SE	df	lower.CL	upper.CL
	Carbohydrate	VT60	0.375573	0.0353828	15.1128	0.300206	0.450941
	Fasted	VT60	0.507351	0.0474009	14.1152	0.405763	0.608938
	Protein	VT60	0.45829	0.0338509	15.7468	0.386435	0.530144
	Carbohydrate	VT80	0.341141	0.0353828	15.1128	0.265773	0.416509
	Fasted	VT80	0.468162	0.0474009	14.1152	0.366575	0.569749
	Protein	VT80	0.414256	0.0338509	15.7468	0.342401	0.486111
	Carbohydrate	VT100	0.345996	0.0353828	15.1128	0.270628	0.421363
	Fasted	VT100	0.461728	0.0474009	14.1152	0.360141	0.563316
	Protein	VT100	0.38634	0.0338509	15.7468	0.314485	0.458195
	Carbohydrate	VTΔ20	0.284255	0.0358639	15.8306	0.20816	0.360349
	Fasted	VTΔ20	0.364474	0.0477348	14.493	0.262419	0.46653
	Protein	VTΔ20	0.300928	0.0338509	15.7468	0.229073	0.372783
Supplemental table 5. Estimated means and confidence intervals for fat oxidation (g/min) during submaximal exercise, which included 4 x 5-min stages at a power equivalent to 60%, 80%, and 100% of the first ventilatory threshold (VT) (VT60, VT80, VT100, respectively), and 20% of the difference between VT and Wmax (VTΔ20).

## Sheet: S6 Carb ox
	Treatment	Intensity	emmean	SE	df	lower.CL	upper.CL
	Carbohydrate	VT60	1.40992	0.131715	17.0462	1.13208	1.68775
	Fasted	VT60	1.07977	0.115056	18.489	0.838502	1.32103
	Protein	VT60	1.23485	0.116924	18.2754	0.989468	1.48023
	Carbohydrate	VT80	2.05186	0.131715	17.0462	1.77402	2.3297
	Fasted	VT80	1.73145	0.115056	18.489	1.49019	1.97272
	Protein	VT80	1.9058	0.116924	18.2754	1.66042	2.15119
	Carbohydrate	VT100	2.62055	0.131715	17.0462	2.34271	2.89839
	Fasted	VT100	2.30809	0.115056	18.489	2.06683	2.54936
	Protein	VT100	2.55912	0.116924	18.2754	2.31374	2.80451
	Carbohydrate	VTΔ20	3.42595	0.133422	17.8031	3.14542	3.70648
	Fasted	VTΔ20	3.17611	0.116704	19.422	2.93221	3.42001
	Protein	VTΔ20	3.39311	0.116924	18.2754	3.14773	3.6385
Supplemental table 6. Estimated means and confidence intervals for carbohydrate oxidation during submaximal exercise, which included 4 x 5-min stages at a power equivalent to 60%, 80%, and 100% of the first ventilatory threshold (VT) (VT60, VT80, VT100, respectively), and 20% of the difference between VT and Wmax (VTΔ20).

## Sheet: S7 p values
Contrast	Intensity	p-value
		Heart rate	Gross efficiency	Rating of perceived exertion	Respiratory exchange ratio	Fat oxidation (g/min)	Carbohydrate oxidation (g/min)
Carbohydrate - Fasted	VT60	0.036754	0.125015	1	0.000140361	0.0135485	0.0166839
Carbohydrate - Protein	VT60	0.681906	0.170849	0.991949	0.00383762	0.0346509	0.197025
Fasted - Protein	VT60	0.000397315	0.00321709	1	0.060583	0.196635	0.197025
Carbohydrate - Fasted	VT80	0.036754	0.125015	1	0.00430273	0.0179091	0.021081
Carbohydrate - Protein	VT80	0.681906	0.170849	0.991949	0.0876318	0.0686666	0.242897
Fasted - Protein	VT80	0.000397315	0.00321709	1	0.0876318	0.156912	0.242897
Carbohydrate - Fasted	VT100	0.036754	0.125015	1	0.0387243	0.0341424	0.0254337
Carbohydrate - Protein	VT100	0.681906	0.170849	0.991949	0.442487	0.235685	0.55938
Fasted - Protein	VT100	0.000397315	0.00321709	1	0.0854013	0.101033	0.0544167
Carbohydrate - Fasted	VTΔ20	0.036754	0.125015	1	0.333489	0.226989	0.116285
Carbohydrate - Protein	VTΔ20	0.681906	0.170849	0.991949	0.550877	0.627363	0.759484
Fasted - Protein	VTΔ20	0.000397315	0.00321709	1	0.483259	0.226989	0.117503
Supplemental table 7. Holm-adjusted p-values for all contrasts during submaximal exercise, which included 4 x 5-min stages at a power equivalent to 60%, 80%, and 100% of the first ventilatory threshold (VT) (VT60, VT80, VT100, respectively), and 20% of the difference between VT and Wmax (VTΔ20). Significant (p < .05) p-values are noted in bold.
